# Supplementary material for: The interaction between GCN2 and eIF2 mediates the resistance of cotton bollworm to the Bacillus thuringiensis Cry1Ac toxin
Source: PLoS Pathog. 2025 Sep 15;21(9):e1013510. doi: 10.1371/journal.ppat.1013510 (PMC12448995; doi:10.1371/journal.ppat.1013510)
Supplement: S1 Raw Data — (XLSX) [file ppat.1013510.s001.xlsx]

## Sheet: Figure2
		96s	GCN2 relative expression level							96s	GCN2 relative expression level
		Stages	Bio repeat1	Bio repeat2	Bio repeat3	Mean				Tissues	Bio repeat1	Bio repeat2	Bio repeat3	Mean
		egg	2.94261	3.00244	2.94219	1.92562				H	1.86824	2	1.90863	1.92562
		1	1.1	1	1.21	5.65934				FG	5.8753	5.4041	5.69861	5.65934
		2	4.3831	4.23627	4.32704	8.97921				MG	9.72264	8.04	9.175	8.97921
		3	3.32377	3.30953	3.9871	15.0994				HG	14.7654	15.9177	14.6152	15.0994
		4	10.1935	11.675	12.5887	2.09572				MT	2.12292	2.07511	2.08914	2.09572
		5	3.49357	3.02354	3.67303	2.5746				FB	2.72187	2.98749	2.01444	2.5746
		FP	20.1608	20.0149	20.0235	5.31633				HE	5.8298	5.01955	5.09963	5.31633
		MP	9.38425	9.2	8.3	1.167				C	1.1	1.19	1.21	1.167
		FA	14.1254	14.3095	14.9871	14.474
		MA	6.4691	6.30953	6.9871	6.589
										BtR	GCN2 relative expression level
		BtR	GCN2 relative expression level							Tissues	Bio repeat1	Bio repeat2	Bio repeat3	Mean
		Stages	Bio repeat1	Bio repeat2	Bio repeat3	Mean				H	1.24	1.3	1.2864	1.27547
		egg	2.52	2.89	2.786	2.732				FG	4.24	4	4.406	4.21533
		1	1.021	1.092	1.068	1.06033				MG	6.722	6.49	6.499	6.57033
		2	3.232	3.42	3.43	3.36067				HG	10.545	10.69	10.519	10.5847
		3	2.68	2.398	2.732	2.60333				MT	2	2.1	2.129	2.07633
		4	8.322	8.497	8.342	8.387				FB	1.9802	1.879	1.998	1.9524
		5	2.356	2.354	2.303	2.33767				HE	3.89	3.95	3.96	3.93333
		FP	16.098	16.4112	16.4315	16.3136				C	1	1.011	1.102	1.03767
		MP	7.32	7	7.246	7.18867
		FA	10.24	10.359	10.419	10.3393
		MA	5.432	5.3012	5.6011	5.44477

## Sheet: Figure3
				Mortality (%)
			Treatment	Bio repeat1	Bio repeat2	Bio repeat3	Mean
			Cry1Ac	79.16	83.3	79.16	80.54
			Cry1Ac+15.625μM GCN2iB	75	75	79.16	76.3867
			Cry1Ac+31.25μM GCN2iB	66.7	66.7	62.5	65.3
			Cry1Ac+62.5μM GCN2iB	58.3	58.3	62.5	59.7
			Cry1Ac+125μM GCN2iB	54.2	54.2	50	52.8
			Cry1Ac+250μM GCN2iB	50	50	54.2	51.4

## Sheet: Figure4
				GCN2 activity (U/L)
			Treatment	Bio repeat1	Bio repeat2	Bio repeat3	Mean
			Buffer	452.632	559.368	449.368	487.123
			Cry1Ac-24h	197.356	198	198.218	197.858
			Cry1Ac-48h	193.333	189	185	189.111
				GCN2 activity (U/L)
			Treatment	Bio repeat1	Bio repeat2	Bio repeat3	Mean
			96s	416.034	425.805	410.431	417.423
			BtR	196.638	193.621	198.793	196.351

## Sheet: Figure6
			GCN2 relative expression level						eIF2/β-actin
		Treatment	Bio repeat1	Bio repeat2	Bio repeat3	Mean		Treatment	Bio repeat1	Bio repeat2	Bio repeat3	Mean
		Buffer	2.71208	2.53386	2.60598	2.61731		Buffer	1.01	1.1	1.1	1.07
		ds-EGFP	2.90327	2.8058	2.93265	2.88057		ds-EGFP	1.2	1	1	1.06667
		ds-GCN2	1	1	1	1		ds-GCN2	0.14	0.19	0.16	0.163333
			Mortality (%)						p-eIF2/β-actin
		Treatment	Bio repeat1	Bio repeat2	Bio repeat3	Mean		Treatment	Bio repeat1	Bio repeat2	Bio repeat3	Mean
		Buffer	87.5	87.5	83.3333	86.1111		Buffer	0.95	1	0.98	0.976667
		ds-EGFP	83.3333	83.3333	87.5	84.7222		ds-EGFP	0.8	0.98	0.94	0.906667
		ds-GCN2	62.5	58.3	66.7	62.5		ds-GCN2	0.12	0.21	0.13	0.153333
			eIF2 relative expression level
		Treatment	Bio repeat1	Bio repeat2	Bio repeat3	Mean
		Buffer	1.60792	1.79755	1.79755	1.73434
		ds-EGFP	1.5621	1.85608	1.53728	1.65182
		ds-GCN2	1	1	1	1
			CAD relative expression level
		Treatment	Bio repeat1	Bio repeat2	Bio repeat3	Mean
		Buffer	2.30661	2.08949	2.1154	2.1705
		ds-EGFP	2.18518	2.19605	2.19938	2.19354
		ds-GCN2	1	1	1	1
			ABCC2 relative expression level
		Treatment	Bio repeat1	Bio repeat2	Bio repeat3	Mean
		Buffer	1.52245	1.47153	1.69043	1.56147
		ds-EGFP	1.5928	1.43793	1.60723	1.54599
		ds-GCN2	1	1	1	1
			ABCC3 relative expression level
		Treatment	Bio repeat1	Bio repeat2	Bio repeat3	Mean
		Buffer	2.82778	2.7777	2.98509	2.86352
		ds-EGFP	2.76019	2.60913	2.86091	2.74341
		ds-GCN2	1	1	1	1
